# Supplementary material for: Diagnostics of BAP1-Tumor Predisposition Syndrome by a Multitesting Approach: A Ten-Year-Long Experience
Source: Diagnostics (Basel). 2022 Jul 13;12(7):1710. doi: 10.3390/diagnostics12071710 (PMC9317020; doi:10.3390/diagnostics12071710)
Supplement: Supplementary file 1 [file diagnostics-12-01710-s001.zip]

Archive with 1 entries (1 files):
- diagnostics-1740979-supplementary.pdf
